# Supplementary material for: Content categorization for memory retrieval: A method for evaluating design performance
Source: PLoS One. 2023 Jan 19;18(1):e0280459. doi: 10.1371/journal.pone.0280459 (PMC9851509; doi:10.1371/journal.pone.0280459)
Supplement: S2 Data — 152 sentences were preserved by combining similar sentences in 172 sentences without affecting the meaning of the sentence description. Typical sentences of 24 clusters were bolded and marked. (XLSX) [file pone.0280459.s002.xlsx]

## Sheet: 152sentences
The seats of Zijingang Library are made of hardwood.	Typical Sentences of Cluster 1
The seats of coffee shop are soft and very comfortable.
As soft as bread.
Reading in the library with too soft sofa is not very good.
I like to sit cross-legged for reading at home, but it could not work in the library.
The design concept of McDonald's chair is good. The chair is uncomfortable with hard plastic, and do not have chair back, which let people feel not want to sit for long.
The chairs of study room and reading room in Zijingang Campus are all made of hardwood. So they are too heavy to drag, and not comfortable.
Library can be divided into some areas, namely reading area, lounge area, discussion area and computer reading area.
There is a drawback in reading room, which if one perple seat, the people sitted on the opposite would feel embarrassed.
The back of chairs on Jananses tram can be covered by cute cover.
Library is usually used to read, review. And sometimes people would take computer.
There is a kind of table in IKEA, whose two plates under desktop can be open for 2-3 people sitting.
Some libraries have space for rest in the corner.
There is a chair whose back is read “Seeking Truth” in the university café, which means relying on truth.	Typical Sentences of Cluster 2
I have seen a video about the error posture of using computer before.
45 minutes therapy. There is a reminder of sitting posture every 45 minutes, until the posture is correct while reminder is ringing.
Teacher Ying was invited to be the design director of KFC before. The restaurant can play aggressive music making people feel it is not coffee shop and leave right away after eating.	Typical Sentences of Cluster 12
There are always much sound of cell phone ringing and people talking in reading room.
I like the chair design which is made of hemp rope through weaving in IKEA.
The chairs in library have no arms, which makes hands put on desk only.
Some people's hunchback is very serious when reading or playing computer.
I remember a standing computer desk of a senior fellow apprentice in laboratory.
The reading room is divided into two types. One is comprehensive reading room; the other is professional reading room, such as construction reading room.
There are too many people in comprehensive reading room, which causes difficulty in looking for a position.	Typical Sentences of Cluster 10
The seat arrangement of library is very loose, which wastes space.
The general layout of library is that main aisle interspersed with small aisle, and both sides are bookcases.	Typical Sentences of Cluster 7
Sometimes I would read a book in the aisles. But there is no place to sit, and the aisle is very crowded.
It's really hard to find books in the library.
The material of Bookshelf generally is wood.
There is a children's recreational area in Nanjing Library, which is very intersting.
Too comfortable chair whould make people stay all day in the library, which leads to other people have no seat to sit.
The desks of library are basically square or rectangular, which is too boring.
Someone would have a nap on the desk after finished homework if the chair is comfortable.
The students majored in archetecture would draw in professional library. They would spread paint, bucket, ruler, etc. on the desk, which makes desk dirty.
There is an area for rest in library which has no books, and someone would have a nap there.
Reading requires a quiet environment.
People would heap books on the desk after reading. It would occupy much space.
If someone takes a computer to library, a plug may be far away from the seat, so the power cord may not be long enough.	Typical Sentences of Cluster 14
The desktop in construction library is inclined for drawing.
How to sort books if someone finish reading a book and want to return the book?
There is a desk design in Singapore. The desk has a slideway in the middle which plugs can slide inside.
It will be very noisy when study in the library if some people are discussing aside.	Typical Sentences of Cluster 8
Now a lot of couples would go to library to read and enhance love.
The desks in some libraries like school desk with drawers to put things.
I remember the desks and chairs of public discussion forum at Lund University Library in Sweden.	Typical Sentences of Cluster 15
Honeycomb is spliced with hexagon.
I remember the cornices of Chinese design elements.
I know the modular design.	Typical Sentences of Cluster 17
I know the design of concave and convex.
I have seen the desks and chairs with Chinese traditional culture in the library before.
I saw a sculpture design before, which inspires me the feeling of two curved space tangling.	Typical Sentences of Cluster 18
There is a sofa I have seen before in which books can be plugged.	Typical Sentences of Cluster 6
I saw an abstract painting before, which shows the feeling of cobblestone.	Typical Sentences of Cluster 19
It is easy to run into the corner of desk while getting up and moving a chair so as to affect others.
I remember a funny video about iWatch. The watch broadcasts "Having detected urinate. Searching toilet nearby now" after detecting the girl's physiological condition on the tram. The whole people are heard and the girl feels quite embarrassment.
The layout of reading area is generally structured, and there is some space for moving around.	Typical Sentences of Cluster 9
People would put pens and papers on the desk in library.The cases are very common which people cannot find the pen or the papers fall to the ground.
Library is a public place where chairs are moved frequently.
Someone's head would be very low and quite close to the desk when he or she is reading.
Some desks' desktop in library is inclined for reading easily.
The bags are hanging on the chair now in library which is not convenient for others walking.
The desks and chairs are hard and stiff in the library.It would be tired to sit, and not comfortable to nap.
The desk can be with drawers.
The library is a densely populated place.
The desk of library is generally constituted of a desktop and four legs.
The present chairs of library can not support waist.
Library desks need frequent cleaning.
I remember there is a personal study room in the library of Card Captor Sakura. The style of desk and chair is tatami.
The chairs in a high-speed rail or airplane first class are very comfortable.	Typical Sentences of Cluster 13
I remember the design of Fingers Sofa which can wrap people to give a sense of security and privacy.
People would take bag to library. But it is not clean to put bag on the desk.
Reading in the library is a long-time process.
Cafe chair is very comfortable and people would sit for a long time. So the visitors flow is slow.
I have seen a graduation design of 07 session. It is a desk with growth. The legs can be adjusted height.
The purpose of going to library for some people is to have a rest and relieve fatigue of work.
The child's posture without training or mandatory requirements should be the most natural.
I occur to the posture of a child riding a cockhorse.
I would put my elbows on the desk with my chin on the head when sitting in the library.
How do you want to drink in the library?
Reading posture can be divided into lying upturned, sitting, lying on stomach and lying on side.	Typical Sentences of Cluster 11
The source of sound in library coms from talking, friction of chairs with ground, and connecters of chairs when used.
I know the spatical arrangement design of chairs in the first- and business- class of plane.
I think of the shape of fish bones.
I think of the shape of sawtooth.
Reading requires comfort. It relates to ergonomics including forward, backward, height of desktop and chair, etc.	Typical Sentences of Cluster 22
Library desk and chair design can be divided into the product usage design and spatial arrangement design.	Typical Sentences of Cluster 22
The more the number of furniture fittings, the more voice emit probably.	Typical Sentences of Cluster 20
Complex structure of desk and chair would increase maintenance costs.
Chairs are moved frequently which is easy to make sound.
I think of Panton chair which is one-piece design.
The present big desk of library have no privacy.
The spatial layout of desk can be divided into personal space and public space.
The two people sitting in the same desk would communicate in the library.
Desks and chairs in the library are common, so there will be a lot of strangers studying on a table at the same time.	Typical Sentences of Cluster 21
There is a recycling bins for second-hand clothes in the neighborhood.
I have seen a chair design before which is tied with waste paper.
There are many people would choose books in front of bookshelves to determine which book take back for a long time. It is very tired to do so.
Now there are some chairs which can support head in computer reading room.
To take book from bookshelf and then come back is troublesome based on my experience.
I think of the baby trolley in the supermarket.
I don't want others to speak when I am reading a book.
Some books are on the relative hign place of bookshelf. It is difficult to get it.
The existing library table are basically square or rectangular. They are too old-maidish and lacks of innovation.	Typical Sentences of Cluster 4
I like tummy reading, but there is no corresponding desk and chair in library now.
I would turn over a few books at the same time when studying. But it is trouble to turning one book to another book. And hands are not enough to keep each book open.
I think of Hua Rongdao game.
I saw an article about that the shape of semicircular arc can increase the probability of face-to-face communication.	Typical Sentences of Cluster 22
It is very easy to feel sleepy when reading.
I've seen a picture of a national library, whose shelves are particularly high, and stairs are equivalent to chairs where people can sit reading.	Typical Sentences of Cluster 22
Now we have e-books.	Typical Sentences of Cluster 24
Reading in a desk or chair with peculiar modelling or structure is a fashion thing.
The typical image of books has been changed in my mind as I have read e-book for a long time.
The indoor environment of library should be consistent with furniture design.
The modelling of chairs outside Zijingang library is very strange and good design.
I think of the form of ancient book.
I have seen a stackable chair design. This design is suitable for different ages.
I think of the desk and chair used by ancients.
The desks of Zijingang and Yuquan library are all for four people.
Now parents would take their children to library.
I put a lot of books on the desk to review in the library in my senior year in high school.
It is better that the desk or chair has function of storage. So the desk would become clean.
I have seen a desk design previously. The legs have jacks which can supply electric power directly.
The desk should be big enough, as sometimes students have to put a book or a Surface on the desk for copy drawing.
The library is a public place. Seat selection is rather awkward. For example, one side of a desk can take three people. The order of seats is A, B and C respectively. If one people take a seat(A), then other people do not want to sit the seat(B) next to the seat(A), but would take the one(C). It is a waste of space.
I think of the table in KFC.
I remember the high school desk and chair for single person.
One people would put books in a drawer, then other people would be no longer willing to put things into the drawers beside.
The desks can not move at ordinary times. But the library staff would arrange the desks at abnormal opening time of library.
The demands of library are to find books, computer check, search books from bookshelf, and read.
Every time I would be very careful to move chair in library. Because the library is a place requiring be quiet, and I am afraid of making noise.	Typical Sentences of Cluster 5
Many people like to read a book relying on a chair, so the back of the structure to comply with the human back curves.
Most people would put the bag on the back of chair, under the seat, or the left or right side of chair.
The thickness of each bag is different.
People would put foot under chair habitually. So there is some space under chair can not be used.
I just recently saw some pictures of foreign libraries, which present a variety of tables and chairs.	Typical Sentences of Cluster 22
The furniture design in library of my undergraduate university are different from the previous square desk. It is hexagon desk where we can sit together.
I think of honeycomb. Its structure adopts the way of collection and aggregation.
Diamond cutting body.	Typical Sentences of Cluster 3
You can read a book, rest and communicate in library.
I think of a sofa design with petals.
I think of the shape of lotus leaf.
I think of chinlden's toy blocks.
I think of plasticine.
I think of lazy sofa。
I think of previous structure designed by myself to attend a game, which is applied in the child toys.	Typical Sentences of Cluster 23
The back of chair I sitting now is elastic. I can move back and forth.
The desk in Zhejiang library is very good. The desk is circular whose circle can sit many people.
The needs in library include finding books, computer access, shelves searching, finding a seat, reading books, etc.	Typical Sentences of Cluster 16
Some libraries have little room for communication.
The light in Zijingang library is not good in the evening as the shadow would block the sight.
It is very trouble to plug in Zijingang library as the floor would be coverd with electric wires.
I think of the charging port with style of magnet of Macbook.
