# Supplementary material for: Content categorization for memory retrieval: A method for evaluating design performance
Source: PLoS One. 2023 Jan 19;18(1):e0280459. doi: 10.1371/journal.pone.0280459 (PMC9851509; doi:10.1371/journal.pone.0280459)
Supplement: S3 Data — The mean value was obtained by thirty-one college students who scored 152 sentences according to four categorization criteria (Distance to the topic, Description type, Description property, Valence) through a questionnaire. (XLSX) [file pone.0280459.s003.xlsx]

## Sheet: Mean value of 4 criteria of 152
Sentence No.	Distance to theme	Description target	Description property	Sentiment tendency
1	1.86667	2.2	3.16667	2.56667
2	2.1	3.2	5.33333	5.33333
3	6.56667	2.03333	3.53333	4.86667
4	2.4	4.3	5.7	3.03333
5	4.5	6.26667	6.33333	4.96667
6	2.16667	1.33333	1.9	4.63333
7	1.66667	2.56667	4.03333	2.06667
8	3.96667	3.23333	1.9	4.3
9	3.83333	6.06667	5.26667	2.36667
10	4.5	4.06667	4.4	5.56667
11	2.96667	2.93333	1.93333	4.83333
12	2.1	1.6	1.66667	4.8
13	4	3.7	3.06667	5.06667
14	2.16667	2.76667	5.13333	4.76667
15	4.73333	5.2	4.1	3.1
16	5.93333	5.83333	3.7	5.1
17	6.46667	6.6	3.46667	3.53333
18	4.9	6.36667	3.43333	2.33333
19	2.36667	2.73333	5.56667	6.06667
20	3.06667	4.8	6.2	2.56667
21	4	6.23333	3.66667	2.53333
22	3.13333	1.63333	2	4.16667
23	4.5	3.36667	2.06667	4.53333
24	4.46667	6.33333	3.86667	2.36667
25	2.93333	5.06667	3.83333	2.5
26	3.86667	2.43333	1.76667	4.06667
27	4	5.9	4.7	2.7
28	4.96667	6.3	5.63333	1.76667
29	3.8	2.03333	2.73333	4.2
30	3.16667	3.5	3.06667	4.93333
31	2.66667	5.86667	5.13333	2.7
32	2.5	3.06667	3.76667	2.53333
33	2.4	5.83333	4.36667	3.56667
34	3.06667	6.06667	3.26667	2.56667
35	4.2	5.9	4.26667	3.63333
36	4.06667	5.96667	4.93333	4.66667
37	3.53333	6.13333	3.56667	2.63333
38	3.53333	5.1	3.1	2.8
39	2.06667	1.9	2.16667	5.4
40	5.3	6.33333	5.43333	3.86667
41	2.56667	1.9	1.96667	5.23333
42	4.73333	6.5	4.86667	2.3
43	4.33333	6.16667	3.8	4.43333
44	1.8	2.03333	2.33333	4.1
45	1.93333	1.9	2.2	4
46	5.86667	1.93333	1.56667	4.16667
47	5.1	1.56667	2.66667	4.43333
48	4.2	2.7	2.76667	4.43333
49	3.8	2.8	2.73333	4.36667
50	2.23333	2.73333	3.2	5.4
51	4.1	2.63333	4.8	4.7
52	3.2	2	2.33333	5.1
53	6.46667	2.76667	6.2	4.4
54	2.66667	5.56667	3.86667	2.83333
55	5.33333	5.96667	3.86667	3.86667
56	2.13333	2.46667	1.8	3.76667
57	3.36667	6.36667	3.66667	2.93333
58	2.86667	5.53333	3.23333	3.13333
59	3.23333	6.3	3.53333	2.76667
60	2.3	2	3.26667	5.63333
61	2.7	5.86667	3.96667	2.9
62	2.13333	4.06667	4.93333	2.4
63	1.8	3.4	3	2.63333
64	4.1	5.53333	2.66667	3.9
65	1.8	1.63333	2.6	4.03333
66	3.36667	5.16667	3.2	4.36667
67	2.8	5.73333	3.6	3.76667
68	1.96667	1.8	3.53333	4.8
69	3.33333	2.56667	5.23333	5.56667
70	2.6	2.1	4.53333	5.16667
71	2.86667	5.43333	4.63333	3.16667
72	3.9	6.06667	4.4	4.23333
73	3.2	3.8	4.6	4.5
74	1.83333	3.56667	4.33333	5.26667
75	4.43333	5.26667	3	3.93333
76	5.23333	5.46667	3.76667	4.83333
77	5.76667	4.96667	3.13333	4.6
78	4.23333	6.3	5.7	4.5
79	5.16667	6.53333	4.76667	3.6
80	5.3	4.63333	1.66667	3.93333
81	3.26667	5.16667	2.56667	2.8
82	2.86667	1.7	2.26667	4.43333
83	5.43333	1.5	2.03333	4.16667
84	5.4	1.4	1.96667	4.3
85	1.73333	4.4	2.63333	5.26667
86	1.46667	3.76667	1.93333	4.53333
87	2.36667	3.23333	3	2.93333
88	2.26667	4.5	2.6	2.96667
89	2.5	5.66667	3.06667	2.56667
90	2.56667	1.83333	2.33333	4.66667
91	2.33333	4.16667	4.46667	2.3
92	2.13333	2.66667	3.16667	4.46667
93	3.4	6.33333	4.13333	4
94	3.03333	5.83333	3.03333	3.8
95	5	3.13333	2.23333	4.06667
96	3.1	2.4	2.33333	4.4
97	4.23333	6.26667	4.66667	2.93333
98	2.9	2.76667	3	5.6
99	4.13333	6.33333	5.8	2.73333
100	6.13333	1.33333	2.06667	3.96667
101	5.1	6.53333	6.5	2.83333
102	4.63333	5.13333	3.93333	2.53333
103	2.13333	2.96667	5.86667	2.06667
104	4.73333	6.43333	6.7	4.5
105	4.53333	6	5.26667	2.73333
106	6.4	1.5	2.43333	4.06667
107	3.23333	4.36667	3.8	4.93333
108	4.86667	6.4	5.86667	2.66667
109	3.4	4.13333	3.26667	4.63333
110	5.66667	5.63333	6.36667	3.93333
111	4.26667	6	6.4	5.56667
112	4.5	5.06667	6.66667	1.86667
113	3.7	6.03333	5.03333	5
114	2.16667	2.36667	2.33333	5.16667
115	5.13333	1.7	2.06667	4.3
116	4	5.26667	5.5	5.73333
117	2.96667	1.53333	2.23333	3.96667
118	4.03333	6.5	4.1	4.9
119	4.66667	6.5	3.53333	4.06667
120	3.23333	5.96667	4.13333	3.66667
121	3.93333	5.86667	5.83333	5.36667
122	2.36667	3.36667	4.46667	5.03333
123	3.86667	5.8	4.06667	4.73333
124	2.46667	6.03333	3.93333	2.56667
125	3	1.33333	2.03333	4.1
126	2.76667	1.3	2.2	4.26667
127	3.33333	5.33333	4.4	2.8
128	3.13333	5.86667	3.13333	3.83333
129	3.96667	5.86667	2.43333	4.6
130	3.13333	6.16667	5.96667	4.16667
131	3.53333	6.03333	4.93333	5.53333
132	2.76667	5.8	3.16667	4.16667
133	4.93333	3.8	2.26667	4.06667
134	2.2	4.43333	3.7	3.63333
135	4	4.66667	3.83333	4.7
136	1.8	2.1	3.26667	4.26667
137	5.23333	1.7	1.76667	4.56667
138	4.9	2.56667	2.86667	4.4
139	4.33333	6.36667	3.63333	4.16667
140	3.06667	2.06667	2.56667	4.7
141	5.66667	1.7	2.3	4.3
142	5.86667	1.33333	2.36667	4.1
143	6.33333	1.1	1.73333	4
144	2.9	1.5	2.7	4.3
145	4.96667	4.13333	3.4	4.53333
146	2.56667	2.1	4.03333	4.83333
147	1.9	2.53333	3.16667	4.43333
148	4.43333	6.4	3.36667	4
149	4.16667	4.03333	2.66667	4.83333
150	4.03333	5.43333	3.6	2.63333
151	3.8	5.16667	3.8	2.2
152	5.66667	1.43333	1.96667	4.23333
